# Supplementary material for: Circ-CPSF1 Worsens Radiation-Induced Oxidative Stress Injury in Caenorhabditis elegans
Source: Biomolecules. 2023 Jan 4;13(1):102. doi: 10.3390/biom13010102 (PMC9856148; doi:10.3390/biom13010102)
Supplement: Supplementary file 1 [file biomolecules-13-00102-s001.zip]

Archive with 1 entries (1 files):
- biomolecules-2014137-supplementary.pdf
